# Supplementary material for: Impact Strength of Adhesive Joints of Pre-Impregnated Composite Elements
Source: Materials (Basel). 2025 Jun 18;18(12):2887. doi: 10.3390/ma18122887 (PMC12195519; doi:10.3390/ma18122887)
Supplement: Supplementary file 1 [file materials-18-02887-s001.zip]

Archive with 1 entries (1 files):
- materials-3611542-supplementary.pdf
